# Supplementary material for: Burden of rare coding variants reveals genetic heterogeneity between obese and non-obese asthma patients in the African American population
Source: Respir Res. 2022 May 6;23:116. doi: 10.1186/s12931-022-02039-0 (PMC9078008; doi:10.1186/s12931-022-02039-0)
Supplement: Supplementary file 1 — Additional file 1: Mutation burden analysis outputs of 66 genes that have P value less than 0.01 by comparing asthma cases vs. non-asthma controls. [file 12931_2022_2039_MOESM1_ESM.xlsx]

## Sheet: Sheet2
GENE	DOM_case	DOM_case1	DOM_control	DOM_control1	P_DOM (asthmaVsControls)	GWAS	GENE	DOM_OBcase	DOM_OBcase1	DOM_NonOB	DOM_NonOB	obP_DOM	nonOBP_DOM	P_DOM(obVSnonob)	P_DOM(nonOBvsOB)
SLC9A4	28	2144	10	1996	0.00508188	GWAS	SLC9A4	13	1351	15	793	0.0879992	0.00103096	0.975613	0.0559561	gwas
TSLP	10	2162	0	2006	0.00142753	GWAS	TSLP	4	1360	6	802	0.026767	0.000553044	0.963617	0.122753	gwas
PSMB8	21	2151	6	2000	0.00528289	GWAS	PSMB8	13	1351	8	800	0.0127259	0.0239492	0.628677	0.54853	gwas
GPR182	12	2160	2	2004	0.00954593	GWAS	GPR182	8	1356	4	804	0.0132242	0.0605227	0.518958	0.710925	gwas
IGSF5	27	2145	10	1996	0.00735667	GWAS	IGSF5	21	1343	6	802	0.00189032	0.298128	0.0744119	0.969934	gwas
IKZF4	18	2154	5	2001	0.00881146	GWAS	IKZF4	16	1348	2	806	0.000941568	0.642964	0.0147681	0.99739	gwas
ANKS1A	34	2138	13	1993	0.00342071		ANKS1A	13	1351	21	787	0.212827	5.54213e-05	0.999042	0.00293718
RSPH3	510	1662	408	1598	0.00787048		RSPH3	297	1067	213	595	0.167919	0.000340422	0.993419	0.00876004
ENTPD5	20	2152	4	2002	0.00141755		ENTPD5	9	1355	11	797	0.0344912	0.00042693	0.96844	0.0793996
GSR	14	2158	3	2003	0.00977064		GSR	6	1358	8	800	0.104438	0.00310744	0.963908	0.103397
SUN1	42	2130	20	1986	0.0082739		SUN1	22	1342	20	788	0.0782766	0.00340056	0.940332	0.106787
COQ9	28	2144	11	1995	0.00915343		COQ9	14	1350	14	794	0.0844664	0.00372683	0.944044	0.113507
ATP1B2	13	2159	1	2005	0.00144573		ATP1B2	6	1358	7	801	0.0199951	0.000948131	0.935063	0.168602
TAOK3	21	2151	5	2001	0.00229581		TAOK3	11	1353	10	798	0.0208303	0.00248399	0.887466	0.219865
CYP4F8	19	2153	3	2003	0.000783361		CYP4F8	10	1354	9	799	0.00848669	0.00116649	0.875923	0.244467
CABS1	12	2160	1	2005	0.0026029		CABS1	6	1358	6	802	0.0199951	0.00292357	0.887218	0.263119
EPHB2	45	2127	19	1987	0.00205424		EPHB2	26	1338	19	789	0.0136622	0.00427562	0.80598	0.288853
BRPF3	35	2137	14	1992	0.00421878		BRPF3	20	1344	15	793	0.0229082	0.00728626	0.80988	0.297522
CLEC10A	15	2157	3	2003	0.00599638		CLEC10A	8	1356	7	801	0.0313491	0.00804714	0.848198	0.30556
LRRC29	15	2157	3	2003	0.00599638		LRRC29	8	1356	7	801	0.0313491	0.00804714	0.848198	0.30556
SCN11A	61	2111	32	1974	0.00507253		SCN11A	36	1328	25	783	0.0240859	0.00982119	0.77599	0.310821
FBXO8	18	2154	3	2003	0.00131722		FBXO8	10	1354	8	800	0.00848669	0.00310744	0.81256	0.340984
PLPBP	8	2164	0	2006	0.00530198		PLPBP	4	1360	4	804	0.026767	0.00676154	0.867029	0.341702
COX16	8	2164	0	2006	0.00530198		COX16	4	1360	4	804	0.026767	0.00676154	0.867029	0.341702
BPHL	317	1855	240	1766	0.00699801		BPHL	196	1168	121	687	0.0236505	0.0188301	0.674479	0.37185
TENT5A	11	2161	1	2005	0.00466162		TENT5A	6	1358	5	803	0.0199951	0.0088425	0.812049	0.390241
MYO7B	124	2048	80	1926	0.00592454		MYO7B	76	1288	48	760	0.0200752	0.0174378	0.676961	0.393987
ACSS2	14	2158	3	2003	0.00977064		ACSS2	8	1356	6	802	0.0313491	0.0201365	0.766194	0.42688
CATSPERB	22	2150	6	2000	0.00343248		CATSPERB	13	1351	9	799	0.0127259	0.0110701	0.723875	0.43723
IL17RC	22	2150	7	1999	0.00726885		IL17RC	13	1351	9	799	0.0230465	0.0189581	0.723875	0.43723
DNAJC5B	9	2163	0	2006	0.00275144		DNAJC5B	5	1359	4	804	0.0108149	0.00676154	0.789478	0.446646
CDH4	50	2122	19	1987	0.000376223		CDH4	31	1333	19	789	0.00160264	0.00427562	0.609178	0.506982
CLIC3	15	2157	3	2003	0.00599638		CLIC3	9	1355	6	802	0.0164881	0.0201365	0.69444	0.507759
IL27RA	18	2154	5	2001	0.00881146		IL27RA	11	1353	7	801	0.0208303	0.0302748	0.659016	0.529747
LCMT2	37	2135	17	1989	0.00979322		LCMT2	23	1341	14	794	0.0213516	0.036914	0.604589	0.530383
GFI1B	29	2143	11	1995	0.00641996		GFI1B	18	1346	11	797	0.0150644	0.0278493	0.61394	0.537839
MYH7	40	2132	19	1987	0.00966787		MYH7	25	1339	15	793	0.0201676	0.0390185	0.586026	0.544495
OPN4	40	2132	18	1988	0.00617908		OPN4	25	1339	15	793	0.0139805	0.0293661	0.586026	0.544495
CFDP1	13	2159	2	2004	0.00564756		CFDP1	8	1356	5	803	0.0132242	0.0236398	0.655866	0.566609
CNNM4	16	2156	4	2002	0.00943487		CNNM4	10	1354	6	802	0.018983	0.0382705	0.61926	0.58397
CTH	16	2156	2	2004	0.00111679		CTH	10	1354	6	802	0.00307387	0.00884988	0.61926	0.58397
MORN5	14	2158	3	2003	0.00977064		MORN5	9	1355	5	803	0.0164881	0.0482897	0.57312	0.644237
C4orf33	14	2158	3	2003	0.00977064		C4orf33	9	1355	5	803	0.0164881	0.0482897	0.57312	0.644237
N4BP2L2	31	2141	13	1993	0.00958875		N4BP2L2	20	1344	11	797	0.0150614	0.0551221	0.501485	0.645015
INSL6	23	2149	8	1998	0.00956818		INSL6	15	1349	8	800	0.0141961	0.0583783	0.497691	0.6707
SPECC1L	32	2140	13	1993	0.00685273		SPECC1L	21	1343	11	797	0.00956861	0.0551221	0.44695	0.693187
OTOP3	55	2117	29	1977	0.00803157		OTOP3	36	1328	19	789	0.0100653	0.0674371	0.397327	0.707232
MEIOC	27	2145	10	1996	0.00735667		MEIOC	18	1346	9	799	0.00911369	0.0649887	0.420296	0.728008
THBS3	30	2142	11	1995	0.00446648		THBS3	20	1344	10	798	0.0056969	0.0508384	0.406969	0.732567
SEMA6B	39	2133	18	1988	0.00838661		SEMA6B	26	1338	13	795	0.00927832	0.0786317	0.372964	0.746283
ZNF212	32	2140	13	1993	0.00685273		ZNF212	22	1342	10	798	0.0059858	0.0931503	0.306813	0.811109
PLCG2	53	2119	26	1980	0.00435441		PLCG2	36	1328	17	791	0.00357632	0.0818837	0.264329	0.822145
ROR1	27	2145	8	1998	0.00192861		ROR1	19	1345	8	800	0.00155922	0.0583783	0.271992	0.846202
C2orf15	18	2154	5	2001	0.00881146		C2orf15	13	1351	5	803	0.00635517	0.128692	0.284492	0.859861
GNB1L	15	2157	3	2003	0.00599638		GNB1L	11	1353	4	804	0.00428817	0.1097	0.287524	0.869185
PTPN13	76	2096	43	1963	0.0053205		PTPN13	52	1312	24	784	0.00306753	0.123113	0.181505	0.876318
VIT	47	2125	20	1986	0.00177599		VIT	33	1331	14	794	0.00102447	0.0800826	0.181902	0.889358
NALCN	25	2147	9	1997	0.00840596		NALCN	19	1345	6	802	0.0030249	0.240998	0.120254	0.94737
IGSF9B	39	2133	18	1988	0.00838661		IGSF9B	29	1335	10	798	0.00250638	0.264188	0.0878217	0.95624
DDX25	15	2157	3	2003	0.00599638		DDX25	12	1352	3	805	0.00213227	0.232063	0.130815	0.956981
ACVR1	19	2153	4	2002	0.00230516		ACVR1	15	1349	4	804	0.000720599	0.17111	0.107804	0.960969
PTBP3	19	2153	5	2001	0.0056781		PTBP3	15	1349	4	804	0.00180601	0.241213	0.107804	0.960969
RAB6B	8	2164	0	2006	0.00530198		RAB6B	7	1357	1	807	0.0017632	0.287136	0.138354	0.975995
ZFAND2A	17	2155	3	2003	0.00219991		ZFAND2A	14	1350	3	805	0.000506299	0.232063	0.0727604	0.978775
NME7	17	2155	3	2003	0.00219991		NME7	14	1350	3	805	0.000506299	0.232063	0.0727604	0.978775
TLX1	13	2159	2	2004	0.00564756		TLX1	11	1353	2	806	0.00145002	0.325643	0.0845835	0.979719
