# Supplementary material for: Burden of rare coding variants reveals genetic heterogeneity between obese and non-obese asthma patients in the African American population
Source: Respir Res. 2022 May 6;23:116. doi: 10.1186/s12931-022-02039-0 (PMC9078008; doi:10.1186/s12931-022-02039-0)
Supplement: Supplementary file 2 — Additional file 2: Six genes have been reported of genetic association with asthma susceptibility by previous GWASs. [file 12931_2022_2039_MOESM2_ESM.xlsx]

## Sheet: Sheet1
DATE ADDED TO CATALOG	PUBMEDID	FIRST AUTHOR	DATE	JOURNAL	LINK	STUDY	DISEASE/TRAIT	INITIAL SAMPLE SIZE	REPLICATION SAMPLE SIZE	REGION	CHR_ID	CHR_POS	REPORTED GENE(S)	MAPPED_GENE
2019-10-25	31619474	Zhu Z	2019-10-17	Eur Respir J	www.ncbi.nlm.nih.gov/pubmed/31619474	Shared Genetics of Asthma and Mental Health Disorders: A Large-Scale Genome-Wide Cross-Trait Analysis.	Asthma	46,802 European ancestry cases, 347,481 European ancestry controls	23,948 European and unknown ancestry cases, 118,538 European and unknown ancestry controls	2q12.1	2	102319699	IL1R1, IL1R2, IL1RL1, IL1RL2, IL18R1, IL18RAP, LINC01127, MAP4K4, MIR4772, SLC9A2, SLC9A4	IL1RL1, IL18R1
2019-10-25	31619474	Zhu Z	2019-10-17	Eur Respir J	www.ncbi.nlm.nih.gov/pubmed/31619474	Shared Genetics of Asthma and Mental Health Disorders: A Large-Scale Genome-Wide Cross-Trait Analysis.	Asthma	46,802 European ancestry cases, 347,481 European ancestry controls	23,948 European and unknown ancestry cases, 118,538 European and unknown ancestry controls	2q12.1	2	102386805	IL1R1, IL1RL1, IL1RL2, IL18R1, IL18RAP, MIR4772, SLC9A2, SLC9A4	IL18R1
2020-04-17	31669095	Zhu Z	2019-10-24	J Allergy Clin Immunol	www.ncbi.nlm.nih.gov/pubmed/31669095	Shared Genetic and Experimental Links between Obesity-Related Traits and Asthma Subtypes in UK Biobank.	Asthma (childhood onset)	13,435 European ancestry cases, 393,186 European ancestry controls	NA	2q12.1	2	102470626	NR	IL18RAP - SLC9A4
2020-04-17	31669095	Zhu Z	2019-10-24	J Allergy Clin Immunol	www.ncbi.nlm.nih.gov/pubmed/31669095	Shared Genetic and Experimental Links between Obesity-Related Traits and Asthma Subtypes in UK Biobank.	Asthma (adult onset)	33,418 European ancestry cases, 393,186 European ancestry controls	NA	2q12.1	2	102475982	NR	SLC9A4
2020-04-17	31669095	Zhu Z	2019-10-24	J Allergy Clin Immunol	www.ncbi.nlm.nih.gov/pubmed/31669095	Shared Genetic and Experimental Links between Obesity-Related Traits and Asthma Subtypes in UK Biobank.	Asthma (childhood onset)	13,435 European ancestry cases, 393,186 European ancestry controls	NA	2q12.1	2	102562489	NR	SLC9A4 - SLC9A2
2020-04-17	31669095	Zhu Z	2019-10-24	J Allergy Clin Immunol	www.ncbi.nlm.nih.gov/pubmed/31669095	Shared Genetic and Experimental Links between Obesity-Related Traits and Asthma Subtypes in UK Biobank.	Asthma (adult onset)	33,418 European ancestry cases, 393,186 European ancestry controls	NA	2q12.1	2	102578099	NR	SLC9A4 - SLC9A2
2020-04-17	31669095	Zhu Z	2019-10-24	J Allergy Clin Immunol	www.ncbi.nlm.nih.gov/pubmed/31669095	Shared Genetic and Experimental Links between Obesity-Related Traits and Asthma Subtypes in UK Biobank.	Asthma (childhood onset)	13,435 European ancestry cases, 393,186 European ancestry controls	NA	2q12.1	2	102593137	NR	SLC9A4 - SLC9A2
2020-03-30	31959851	Olafsdottir TA	2020-01-20	Nat Commun	www.ncbi.nlm.nih.gov/pubmed/31959851	Eighty-eight variants highlight the role of T cell regulation and airway remodeling in asthma pathogenesis.	Asthma	16,247 European ancestry cases, 346,486 European ancestry controls, 52,942 cases, 355,713 controls	NA	5q22.1	5	110818610	SLC25A46, TMEM232, TSLP, WDR36, MIR548F3, CAMK4	SLC25A46 - SNX24
2019-05-14	30929738	Ferreira MAR	2019-03-28	Am J Hum Genet	www.ncbi.nlm.nih.gov/pubmed/30929738	Genetic Architectures of Childhood- and Adult-Onset Asthma Are Partly Distinct.	Asthma	40,544 European ancestry cases, 300,671 European ancestry controls	NA	5q22.1	5	110823145	SLC25A46, TSLP	SLC25A46 - NA
2019-05-14	30929738	Ferreira MAR	2019-03-28	Am J Hum Genet	www.ncbi.nlm.nih.gov/pubmed/30929738	Genetic Architectures of Childhood- and Adult-Onset Asthma Are Partly Distinct.	Asthma (childhood onset)	13,962 European ancestry cases, 300,671 European ancestry controls	31,759 European ancestry cases, 214,890 European ancestry controls	5q22.1	5	110823145	SLC25A46, TSLP	SLC25A46 - NA
2019-05-14	30929738	Ferreira MAR	2019-03-28	Am J Hum Genet	www.ncbi.nlm.nih.gov/pubmed/30929738	Genetic Architectures of Childhood- and Adult-Onset Asthma Are Partly Distinct.	Asthma	40,544 European ancestry cases, 300,671 European ancestry controls	NA	5q22.1	5	110825775	SLC25A46, TSLP	SLC25A46 - NA
2019-05-14	30929738	Ferreira MAR	2019-03-28	Am J Hum Genet	www.ncbi.nlm.nih.gov/pubmed/30929738	Genetic Architectures of Childhood- and Adult-Onset Asthma Are Partly Distinct.	Asthma (adult onset)	26,582 European ancestry cases, 300,671 European ancestry controls	16,297 European ancestry cases, 217,711 European ancestry controls	5q22.1	5	110825775	SLC25A46, TSLP	SLC25A46 - NA
2019-01-09	29273806	Demenais F	2017-12-22	Nat Genet	www.ncbi.nlm.nih.gov/pubmed/29273806	Multiancestry association study identifies new asthma risk loci that colocalize with immune-cell enhancer marks.	Asthma	19,954 European ancestry cases, 107,715 European ancestry controls	NA	5q22.1	5	110862415	SLC25A46, TSLP	SLC25A46 - BCLAF1P1
2019-10-25	31619474	Zhu Z	2019-10-17	Eur Respir J	www.ncbi.nlm.nih.gov/pubmed/31619474	Shared Genetics of Asthma and Mental Health Disorders: A Large-Scale Genome-Wide Cross-Trait Analysis.	Asthma	46,802 European ancestry cases, 347,481 European ancestry controls	23,948 European and unknown ancestry cases, 118,538 European and unknown ancestry controls	5q22.1	5	111051427	Intergenic	NA - TSLP
2020-04-17	31669095	Zhu Z	2019-10-24	J Allergy Clin Immunol	www.ncbi.nlm.nih.gov/pubmed/31669095	Shared Genetic and Experimental Links between Obesity-Related Traits and Asthma Subtypes in UK Biobank.	Asthma (childhood onset)	13,435 European ancestry cases, 393,186 European ancestry controls	NA	5q22.1	5	111051427	NR	NA - TSLP
2017-05-11	27182965	Pickrell JK	2016-05-16	Nat Genet	www.ncbi.nlm.nih.gov/pubmed/27182965	Detection and interpretation of shared genetic influences on 42 human traits.	Asthma	28,399 European ancestry cases, 128,843 European ancestry controls	NA	5q22.1	5	111066174	SLC25A46, TSLP	NA - TSLP
2019-05-14	30929738	Ferreira MAR	2019-03-28	Am J Hum Genet	www.ncbi.nlm.nih.gov/pubmed/30929738	Genetic Architectures of Childhood- and Adult-Onset Asthma Are Partly Distinct.	Asthma	40,544 European ancestry cases, 300,671 European ancestry controls	NA	5q22.1	5	111066174	SLC25A46, TSLP	NA - TSLP
2021-06-23	34103634	Valette K	2021-06-08	Commun Biol	www.ncbi.nlm.nih.gov/pubmed/34103634	Prioritization of candidate causal genes for asthma in susceptibility loci derived from UK Biobank.	Asthma	56,167 White-British ancestry cases, 352,255 White-British ancestry controls	NA	5q22.1	5	111066174	SLC25A46, TSLP	NA - TSLP
2019-06-27	31036433	Pividori M	2019-04-26	Lancet Respir Med	www.ncbi.nlm.nih.gov/pubmed/31036433	Shared and distinct genetic risk factors for childhood-onset and adult-onset asthma: genome-wide and transcriptome-wide studies.	Asthma (adult onset)	21,564 British ancestry cases, 318,237 British ancestry controls	NA	5q22.1	5	111066174	SLC25A46, TSLP	NA - TSLP
2019-05-14	30929738	Ferreira MAR	2019-03-28	Am J Hum Genet	www.ncbi.nlm.nih.gov/pubmed/30929738	Genetic Architectures of Childhood- and Adult-Onset Asthma Are Partly Distinct.	Asthma (adult onset)	26,582 European ancestry cases, 300,671 European ancestry controls	16,297 European ancestry cases, 217,711 European ancestry controls	5q22.1	5	111066174	SLC25A46, TSLP	NA - TSLP
2019-06-27	31036433	Pividori M	2019-04-26	Lancet Respir Med	www.ncbi.nlm.nih.gov/pubmed/31036433	Shared and distinct genetic risk factors for childhood-onset and adult-onset asthma: genome-wide and transcriptome-wide studies.	Asthma (childhood onset)	9,433 British ancestry cases, 318,237 British ancestry controls	NA	5q22.1	5	111066174	SLC25A46, TSLP	NA - TSLP
2019-05-14	30929738	Ferreira MAR	2019-03-28	Am J Hum Genet	www.ncbi.nlm.nih.gov/pubmed/30929738	Genetic Architectures of Childhood- and Adult-Onset Asthma Are Partly Distinct.	Asthma (childhood onset)	13,962 European ancestry cases, 300,671 European ancestry controls	31,759 European ancestry cases, 214,890 European ancestry controls	5q22.1	5	111066174	SLC25A46, TSLP	NA - TSLP
2020-04-17	31669095	Zhu Z	2019-10-24	J Allergy Clin Immunol	www.ncbi.nlm.nih.gov/pubmed/31669095	Shared Genetic and Experimental Links between Obesity-Related Traits and Asthma Subtypes in UK Biobank.	Asthma (adult onset)	33,418 European ancestry cases, 393,186 European ancestry controls	NA	5q22.1	5	111066174	NR	NA - TSLP
2020-04-17	31669095	Zhu Z	2019-10-24	J Allergy Clin Immunol	www.ncbi.nlm.nih.gov/pubmed/31669095	Shared Genetic and Experimental Links between Obesity-Related Traits and Asthma Subtypes in UK Biobank.	Asthma (childhood onset)	13,435 European ancestry cases, 393,186 European ancestry controls	NA	5q22.1	5	111066174	NR	NA - TSLP
2021-02-26	32514122	Ishigaki K	2020-06-08	Nat Genet	www.ncbi.nlm.nih.gov/pubmed/32514122	Large-scale genome-wide association study in a Japanese population identifies novel susceptibility loci across different diseases.	Asthma	8,216 Japanese ancestry cases, 201,592 Japanese ancestry controls	NA	5q22.1	5	111066174		NA - TSLP
2011-08-27	21804548	Hirota T	2011-07-31	Nat Genet	www.ncbi.nlm.nih.gov/pubmed/21804548	Genome-wide association study identifies three new susceptibility loci for adult asthma in the Japanese population.	Asthma	1,532 Japanese ancestry cases, 3,304 Japanese ancestry controls	5,639 Japanese ancestry cases, 24,608 Japanese ancestry controls	5q22.1	5	111066174	TSLP	NA - TSLP
2011-08-20	21804549	Torgerson DG	2011-07-31	Nat Genet	www.ncbi.nlm.nih.gov/pubmed/21804549	Meta-analysis of genome-wide association studies of asthma in ethnically diverse North American populations.	Asthma	2,088 European ancestry cases, 1,612 African American and African Caribbean cases, 1,688 Hispanic cases	2,727 European ancestry cases, 2,147 African American and African Caribbean cases, 2,299 Hispanic cases	5q22.1	5	111066174	TSLP	NA - TSLP
2019-04-12	29785011	Zhu Z	2018-05-21	Nat Genet	www.ncbi.nlm.nih.gov/pubmed/29785011	A genome-wide cross-trait analysis from UK Biobank highlights the shared genetic architecture of asthma and allergic diseases.	Asthma	14,085 European ancestry cases, 76,768 European ancestry controls	10,365 cases, 16,110 controls	5q22.1	5	111066174	TSLP	NA - TSLP
2020-03-30	31959851	Olafsdottir TA	2020-01-20	Nat Commun	www.ncbi.nlm.nih.gov/pubmed/31959851	Eighty-eight variants highlight the role of T cell regulation and airway remodeling in asthma pathogenesis.	Asthma	16,247 European ancestry cases, 346,486 European ancestry controls, 52,942 cases, 355,713 controls	NA	5q22.1	5	111066174	TSLP, WDR36, CAMK4, SLC25A46, TMEM232, STARD4	NA - TSLP
2020-03-02	31361310	Johansson A	2019-07-30	Hum Mol Genet	www.ncbi.nlm.nih.gov/pubmed/31361310	Genome-wide association analysis of 350ΓÇë000 Caucasians from the UK Biobank identifies novel loci for asthma, hay fever and eczema.	Asthma	41,926 European ancestry cases, 239,773 European ancestry controls	10,365 cases, 16,100 controls	5q22.1	5	111066174	TSLP	NA - TSLP
2019-10-25	31619474	Zhu Z	2019-10-17	Eur Respir J	www.ncbi.nlm.nih.gov/pubmed/31619474	Shared Genetics of Asthma and Mental Health Disorders: A Large-Scale Genome-Wide Cross-Trait Analysis.	Asthma	46,802 European ancestry cases, 347,481 European ancestry controls	23,948 European and unknown ancestry cases, 118,538 European and unknown ancestry controls	5q22.1	5	111066174	TSLP, WDR36	NA - TSLP
2020-06-04	32296059	Han Y	2020-04-15	Nat Commun	www.ncbi.nlm.nih.gov/pubmed/32296059	Genome-wide analysis highlights contribution of immune system pathways to the genetic architecture of asthma.	Asthma	64,538 European ancestry cases, 239,321 European ancestry controls	NR	5q22.1	5	111066174	TSLP	NA - TSLP
2020-06-04	32296059	Han Y	2020-04-15	Nat Commun	www.ncbi.nlm.nih.gov/pubmed/32296059	Genome-wide analysis highlights contribution of immune system pathways to the genetic architecture of asthma.	Asthma	84,492 European ancestry cases, 2,149 African American cases, 606 Hispanic cases, 1,239 Japanese ancestry cases, 437,036 European ancestry controls, 6,055 African American controls, 792 Hispanic controls, 3,976 Japanese ancestry controls	NR	5q22.1	5	111066174	TSLP	NA - TSLP
2019-01-18	30552067	Shrine N	2018-12-11	Lancet Respir Med	www.ncbi.nlm.nih.gov/pubmed/30552067	Moderate-to-severe asthma in individuals of European ancestry: a genome-wide association study.	Asthma (moderate or severe)	5,135 European ancestry cases, 25,675 European ancestry controls	5,414 European ancestry cases, 21,471 European ancestry controls	5q22.1	5	111066174	TSLP	NA - TSLP
2018-01-30	29273806	Demenais F	2017-12-22	Nat Genet	www.ncbi.nlm.nih.gov/pubmed/29273806	Multiancestry association study identifies new asthma risk loci that colocalize with immune-cell enhancer marks.	Asthma	19,954 European ancestry cases, 107,715 European ancestry controls, 2,149 African ancestry cases, 6,055 African ancestry controls, 1,239 Japanese ancestry cases, 3,976 Japanese ancestry controls, 606 Latino cases, 792 Latino controls	NA	5q22.1	5	111069301	SLC25A46, TSLP	NA - TSLP
2019-01-09	29273806	Demenais F	2017-12-22	Nat Genet	www.ncbi.nlm.nih.gov/pubmed/29273806	Multiancestry association study identifies new asthma risk loci that colocalize with immune-cell enhancer marks.	Asthma	19,954 European ancestry cases, 107,715 European ancestry controls	NA	5q22.1	5	111069301	SLC25A46, TSLP	NA - TSLP
2020-03-02	31361310	Johansson A	2019-07-30	Hum Mol Genet	www.ncbi.nlm.nih.gov/pubmed/31361310	Genome-wide association analysis of 350ΓÇë000 Caucasians from the UK Biobank identifies novel loci for asthma, hay fever and eczema.	Asthma	41,926 European ancestry cases, 239,773 European ancestry controls	10,365 cases, 16,100 controls	5q22.1	5	111071044	NR	TSLP
2020-03-30	31959851	Olafsdottir TA	2020-01-20	Nat Commun	www.ncbi.nlm.nih.gov/pubmed/31959851	Eighty-eight variants highlight the role of T cell regulation and airway remodeling in asthma pathogenesis.	Asthma	16,247 European ancestry cases, 346,486 European ancestry controls, 52,942 cases, 355,713 controls	NA	5q22.1	5	111071044	TSLP, WDR36, CAMK4, SLC25A46, TMEM232, STARD4	TSLP
2019-05-14	30929738	Ferreira MAR	2019-03-28	Am J Hum Genet	www.ncbi.nlm.nih.gov/pubmed/30929738	Genetic Architectures of Childhood- and Adult-Onset Asthma Are Partly Distinct.	Asthma	40,544 European ancestry cases, 300,671 European ancestry controls	NA	5q22.1	5	111072304	TSLP	TSLP
2019-05-14	30929738	Ferreira MAR	2019-03-28	Am J Hum Genet	www.ncbi.nlm.nih.gov/pubmed/30929738	Genetic Architectures of Childhood- and Adult-Onset Asthma Are Partly Distinct.	Asthma (adult onset)	26,582 European ancestry cases, 300,671 European ancestry controls	16,297 European ancestry cases, 217,711 European ancestry controls	5q22.1	5	111072304	TSLP	TSLP
2020-04-17	31669095	Zhu Z	2019-10-24	J Allergy Clin Immunol	www.ncbi.nlm.nih.gov/pubmed/31669095	Shared Genetic and Experimental Links between Obesity-Related Traits and Asthma Subtypes in UK Biobank.	Asthma (childhood onset)	13,435 European ancestry cases, 393,186 European ancestry controls	NA	5q22.1	5	111073450	NR	TSLP
2019-10-25	31619474	Zhu Z	2019-10-17	Eur Respir J	www.ncbi.nlm.nih.gov/pubmed/31619474	Shared Genetics of Asthma and Mental Health Disorders: A Large-Scale Genome-Wide Cross-Trait Analysis.	Asthma	46,802 European ancestry cases, 347,481 European ancestry controls	23,948 European and unknown ancestry cases, 118,538 European and unknown ancestry controls	5q22.1	5	111082543	Intergenic	TSLP - WDR36
2019-10-25	31619474	Zhu Z	2019-10-17	Eur Respir J	www.ncbi.nlm.nih.gov/pubmed/31619474	Shared Genetics of Asthma and Mental Health Disorders: A Large-Scale Genome-Wide Cross-Trait Analysis.	Asthma	46,802 European ancestry cases, 347,481 European ancestry controls	23,948 European and unknown ancestry cases, 118,538 European and unknown ancestry controls	5q22.1	5	111135296	CAMK4, TSLP, WDR36	WDR36 - RPS3AP21
2019-10-25	31619474	Zhu Z	2019-10-17	Eur Respir J	www.ncbi.nlm.nih.gov/pubmed/31619474	Shared Genetics of Asthma and Mental Health Disorders: A Large-Scale Genome-Wide Cross-Trait Analysis.	Asthma	46,802 European ancestry cases, 347,481 European ancestry controls	23,948 European and unknown ancestry cases, 118,538 European and unknown ancestry controls	6p21.32	6	32619380	AGER, AGPAT1, BRD2, BTNL2, C6orf10, EGFL8, GPSM3, HCG23, HLA-DMA, HLA-DMB, HLA-DOB, HLA-DQA1, HLA-DQA2, HLA-DQB1, HLA-DQB2, HLA-DRA, HLA-DRB1, HLA-DRB5, HLA-DRB6, LOC100294145, MIR6721, MIR6833, NOTCH4, PBX2, PPT2-EGFL8, PSMB8, PSMB9, RNF5, RNF5P1, TAP1, TAP2, TAPSAR1	HLA-DRB1 - HLA-DQA1
2019-10-25	31619474	Zhu Z	2019-10-17	Eur Respir J	www.ncbi.nlm.nih.gov/pubmed/31619474	Shared Genetics of Asthma and Mental Health Disorders: A Large-Scale Genome-Wide Cross-Trait Analysis.	Asthma	46,802 European ancestry cases, 347,481 European ancestry controls	23,948 European and unknown ancestry cases, 118,538 European and unknown ancestry controls	6p21.32	6	32700133	BRD2, BTNL2, C6orf10, HCG23, HLA-DMA, HLA-DMB, HLA-DOA, HLA-DOB, HLA-DPA1, HLA-DQA1, HLA-DQA2, HLA-DQB1, HLA-DQB2, HLA-DRA, HLA-DRB1, HLA-DRB5, HLA-DRB6, LOC100294145, NOTCH4, PSMB8, PSMB9, TAP1, TAP2, TAPSAR1	HLA-DQB1 - MTCO3P1
2019-10-25	31619474	Zhu Z	2019-10-17	Eur Respir J	www.ncbi.nlm.nih.gov/pubmed/31619474	Shared Genetics of Asthma and Mental Health Disorders: A Large-Scale Genome-Wide Cross-Trait Analysis.	Asthma	46,802 European ancestry cases, 347,481 European ancestry controls	23,948 European and unknown ancestry cases, 118,538 European and unknown ancestry controls	12q13.2	12	55995509	CDK2, ERBB3, ESYT1, IKZF4, MYL6, MYL6B, PA2G4, PMEL, RAB5B, RNF41, RPL41, RPS26, SMARCC2, SUOX, ZC3H10	RAB5B
2011-08-27	21804548	Hirota T	2011-07-31	Nat Genet	www.ncbi.nlm.nih.gov/pubmed/21804548	Genome-wide association study identifies three new susceptibility loci for adult asthma in the Japanese population.	Asthma	1,532 Japanese ancestry cases, 3,304 Japanese ancestry controls	5,639 Japanese ancestry cases, 24,608 Japanese ancestry controls	12q13.2	12	56018703	IKZF4	IKZF4
2021-02-25	32700739	Salinas YD	2020-07-23	Am J Epidemiol	www.ncbi.nlm.nih.gov/pubmed/32700739	Discovery and Mediation Analysis of Cross-Phenotype Associations With Asthma and Body Mass Index in 12q13.2.	Asthma	35,373 British ancestry cases, 270,572 British ancestry controls	NA	12q13.2	12	56018703	IKZF4	IKZF4
2020-03-30	31959851	Olafsdottir TA	2020-01-20	Nat Commun	www.ncbi.nlm.nih.gov/pubmed/31959851	Eighty-eight variants highlight the role of T cell regulation and airway remodeling in asthma pathogenesis.	Asthma	16,247 European ancestry cases, 346,486 European ancestry controls, 52,942 cases, 355,713 controls	NA	12q13.2	12	56051582	RPS26, IKZF4, ERBB3, SUOX, PA2G4, RAB5B	RPS26 - ERBB3
2019-10-25	31619474	Zhu Z	2019-10-17	Eur Respir J	www.ncbi.nlm.nih.gov/pubmed/31619474	Shared Genetics of Asthma and Mental Health Disorders: A Large-Scale Genome-Wide Cross-Trait Analysis.	Asthma	46,802 European ancestry cases, 347,481 European ancestry controls	23,948 European and unknown ancestry cases, 118,538 European and unknown ancestry controls	12q13.3	12	57055423	GPR182, HSD17B6, MYO1A, NACA, PRIM1, PTGES3, RDH16, SDR9C7, TAC3, ZBTB39	MYO1A - NEMP1
2019-10-25	31619474	Zhu Z	2019-10-17	Eur Respir J	www.ncbi.nlm.nih.gov/pubmed/31619474	Shared Genetics of Asthma and Mental Health Disorders: A Large-Scale Genome-Wide Cross-Trait Analysis.	Asthma	46,802 European ancestry cases, 347,481 European ancestry controls	23,948 European and unknown ancestry cases, 118,538 European and unknown ancestry controls	12q13.3	12	57104437	GPR182, HSD17B6, INHBC, LRP1, MIR1228, MYO1A, NAB2, NDUFA4L2, NXPH4, R3HDM2, RDH16, SDR9C7, SHMT2, STAC3, STAT6, TAC3, TMEM194A, ZBTB39	STAT6
2019-10-25	31619474	Zhu Z	2019-10-17	Eur Respir J	www.ncbi.nlm.nih.gov/pubmed/31619474	Shared Genetics of Asthma and Mental Health Disorders: A Large-Scale Genome-Wide Cross-Trait Analysis.	Asthma	46,802 European ancestry cases, 347,481 European ancestry controls	23,948 European and unknown ancestry cases, 118,538 European and unknown ancestry controls	12q13.3	12	57115319	GPR182, HSD17B6, LRP1, MYO1A, NAB2, NACA, PRIM1, PTGES3, RDH16, SDR9C7, STAT6, TAC3, TMEM194A, ZBTB39	STAT6
2020-06-04	32296059	Han Y	2020-04-15	Nat Commun	www.ncbi.nlm.nih.gov/pubmed/32296059	Genome-wide analysis highlights contribution of immune system pathways to the genetic architecture of asthma.	Asthma	84,492 European ancestry cases, 2,149 African American cases, 606 Hispanic cases, 1,239 Japanese ancestry cases, 437,036 European ancestry controls, 6,055 African American controls, 792 Hispanic controls, 3,976 Japanese ancestry controls	NR	21q22.2	21	39677418	PCP4	B3GALT5 - IGSF5
